# Supplementary material for: Systematic Review and Meta-Analysis of Observational Studies on the Effectiveness and Safety of Ustekinumab among Patients with Inflammatory Bowel Disease in Eastern and Western Countries
Source: J Clin Med. 2023 Feb 27;12(5):1894. doi: 10.3390/jcm12051894 (PMC10004158; doi:10.3390/jcm12051894)
Supplement: Supplementary file 1 [file jcm-12-01894-s001.zip]

Archive with 1 entries (1 files):
- jcm-2227959-supplementary.pdf
